# Supplementary material for: An Electrospun Porous CuBi2O4 Nanofiber Photocathode for Efficient Solar Water Splitting
Source: Polymers (Basel). 2021 Sep 29;13(19):3341. doi: 10.3390/polym13193341 (PMC8512590; doi:10.3390/polym13193341)
Supplement: Supplementary file 1 [file polymers-13-03341-s001.zip]

Archive with 1 entries (1 files):
- polymers-1294298-supplementary.pdf
